# Supplementary material for: Delivering Prognostic News to Older People with Chronic Disease: What Format Preference and Level of Involvement in Decision Making? A Hospital Survey
Source: Healthcare (Basel). 2023 Feb 3;11(3):444. doi: 10.3390/healthcare11030444 (PMC9913994; doi:10.3390/healthcare11030444)
Supplement: Supplementary file 1 [file healthcare-11-00444-s001.zip]

Archive with 1 entries (1 files):
- healthcare-2091488-supplementary.pdf
